# Supplementary material for: Patient-Level Mass Findings on Mammography and Ultrasonography in Ductal Carcinoma In Situ: Association with Invasive Carcinoma
Source: Diagnostics (Basel). 2026 Jul 1;16(13):2062. doi: 10.3390/diagnostics16132062 (PMC13360473; doi:10.3390/diagnostics16132062)
Supplement: Supplementary file 1 [file diagnostics-16-02062-s001.zip]

Archive with 1 entries (1 files):
- diagnostics-4308515-supplementary.pdf
